# Supplementary material for: Derivative-based time-adjusted analysis of diurnal and within-tree variation in the OJIP fluorescence transient of silver birch
Source: Photosynth Res. 2023 Jun 29;157(2-3):133–46. doi: 10.1007/s11120-023-01033-x (PMC10485093; doi:10.1007/s11120-023-01033-x)
Supplement: Supplementary file 1 — Supplementary file1 (RMD 16 KB) [file 11120_2023_1033_MOESM1_ESM.rmd]

---
title: "Getting information from the shape of the OJIP curve"
author: "JC"
date: "11/6/2022"
output: html_document
runtime: shiny
---

Dear reader, this vignette describes the approach we adopted in the publication "The time-adjusted OJIP transient analysis; An alternative method for extracting additional information from chlorophyll fluorescence kinetics data." Inspired by papers of [Tomek et al. (2001)](https://www.publish.csiro.au/FP/PP01065) and [Xai et al. (2019)](https://onlinelibrary.wiley.com/doi/full/10.1111/php.13141), we decided to obtain I and J points directly from the shape of the OJIP curve (as they are defined), in contrast to machine default time-points (2 ms for J and 30 ms for I). Beside of J and I points, we also found interesting information present along the fluorescence rise curve.
We worked in the environment of R language and this is how we proceeded:

## Loading data
Different fluorescence measuring instruments may offer different data formats. Here, we will create two objects:
1. Vector of times in microseconds, when fluorescence values were recorded (here named ojip_times)
2. Data.frame or matrix of such fluorescence values where each row represents one individual (here named FLU)
```{r}
setwd("/home/ubuntu/ojip_vignette") # Set your own directory
FLU_data <- read.table("OJIP_data.txt", header=TRUE) # Load data - in this case, first row contains time-points after irradiation in microseconds and each other row contain fluorescence values in those time-points for individual samples

ojip_times <- unlist(FLU_data[1,])
FLU        <- FLU_data[2:nrow(FLU_data),]
```

## Exploring the OJIP curve
Lets visualize the first row of the data - OJIP curve of the first individual. The typical OJIP pattern depends on logarithmic x-axis, so we use log = "x" as a parameter in plotting:
```{r}
par(mfrow=c(1,2))
plot(ojip_times, FLU[1,], ylab = "Fluorescennce [A.U.]", xlab = "Time [us]")
plot(ojip_times, FLU[1,], log = "x", ylab = "Fluorescennce [A.U.]", xlab = "Time [us]")
```

OJIP curve is defined as having
O point - origin, fluorescence at the very beginning (40 $\mu$s is default for FluorPen we are using) 
J point - inflection points at the end of the first rise (2000 $\mu$s is default for FluorPen we are using) 
I point - inflection points at the end of the second rise (30 000 $\mu$s is default for FluorPen we are using) 
P point - the point, when the maximal fluorescence is reached

```{r}
plot(ojip_times, FLU[1,], log = "x", ylab = "Fluorescennce [A.U.]", xlab = "Time [us]")

# This will draw O-J-I-P letters:
points(ojip_times[which.min(abs(ojip_times-40))], FLU[1,][which.min(abs(ojip_times-40))], bg = "yellow",pch=21,cex=3)
text(ojip_times[which.min(abs(ojip_times-40))], FLU[1,][which.min(abs(ojip_times-40))],labels = "O")
points(ojip_times[which.min(abs(ojip_times-2000))], FLU[1,][which.min(abs(ojip_times-2000))], bg = "yellow",pch=21,cex=3)
text(ojip_times[which.min(abs(ojip_times-2000))], FLU[1,][which.min(abs(ojip_times-2000))],labels = "J")
points(ojip_times[which.min(abs(ojip_times-30000))], FLU[1,][which.min(abs(ojip_times-30000))], bg = "yellow",pch=21,cex=3)
text(ojip_times[which.min(abs(ojip_times-30000))], FLU[1,][which.min(abs(ojip_times-30000))], labels = "I")
points(ojip_times[which.max(FLU[1,])], max(FLU[1,]), bg = "yellow",pch=21,cex=3)
text(ojip_times[which.max(FLU[1,])], max(FLU[1,]), labels = "P")


```

# Estimating important points from the shape of the curve
Identification of exact position of inflection points representing J and I can be done by identifying respective minima of the second derivative. As we will see, also other local extremes of first and second derivative points to interesting moments of the curve. 

The problem in calculating derivatives is the semi-logarithmic character of OJIP curve. To overcome this issue, we will define new time-points that are evenly distributed on an exponential time scale.

## Exponentially spaced time-points
Such exponentially distributed time-points may be obtained by rising 10 to power of decadic logarithm of evenly distributed sequence in a desired range:
```{r}
times_new <- 10^(seq(log10(10), log10(2e6), by = 0.005))
# the 0.005 step is arbitrary
```

Lets check chosen time-points:
```{r }
par(mfrow=c(1,2))
plot(1:length(times_new),times_new,type="l",lwd=2, xlab = "sequence order")

plot(1:length(times_new),log10(times_new),type="l",lwd=2, xlab = "sequence order")
```

# Estimating fluorescence values at desired time-points
Now we have a new set of points, so lets estimate fluorescence value at those points.
Polynomials (as in Tomek et al. 2001 and Xia et al. 2019) or Savitzky-Golay filters might be used. Here we use cubic smoothing spline.
```{r}
spl_FLU           <- smooth.spline(FLU[1,]~ojip_times)
points_ojip       <- predict(spl_FLU, times_new)
resampled_flu     <- points_ojip$y
```

Lets check whether our new values fit the original OJIP curve well
```{r}
plot(ojip_times, FLU[1,], log ="x", ylab = "Fluorescennce [A.U.]", xlab = "Time [us]")
points(times_new, resampled_flu, col = "green", cex = 0.3)
```

It seems to be fitting nicely.

## First order derivatives
Now we will take this fluorescence values predicted from the fitted curve in convenient time-points and compute numerical differences of each two neighbouring values. 
```{r}
derivatives1  <- diff(resampled_flu, differences = 1)
```

This differences will then have 1 less time point, so we will have to adjust time-points vector:
```{r}
ojip_times_d1 <- rep(NA, length(times_new)-1)
for(i in 1:(length(times_new)-1)){
  ojip_times_d1[i] <- times_new[i] + (times_new[i+1] - times_new[i])/2
}
```

Lets plot this numerical differences together with OJIP curve:
```{r}
par(mar=rep(4,4))
plot(times_new, resampled_flu, log ="x", col = "gray", ylab = "Fluorescennce [A.U.]", xlab = "Time [us]")
par(new=T)
plot(ojip_times_d1, derivatives1, log ="x",axes=F, ylab="",xlab="")
axis(4)
mtext("1th order differences",4,3)

```

Lets smooth this difference curve a little, again with the cubic smoothing spline:
```{r}
spl_D1              <- smooth.spline(derivatives1~ojip_times_d1,  nknots = 40)
points_D1_smooth    <- predict(spl_D1, ojip_times_d1)
smoother_deriv1     <- points_D1_smooth$y
```


```{r}
par(mar=rep(4,4))
plot(times_new, resampled_flu, log ="x", col = "gray", ylab = "Fluorescennce [A.U.]", xlab = "Time [us]")
par(new=T)
plot(ojip_times_d1, derivatives1, log ="x",axes=F, ylab="",xlab="")
axis(4)
mtext("1th order differences",4,3)
points(ojip_times_d1, smoother_deriv1, type="l", col = "green", lwd =2)
```

## Second order derivatives
Second order numerical differences can be calculated either directly from fluorescence data or as differences between two neighbouring points of smoothed first order numerical differences:
```{r}
derivatives2_1  <- diff(resampled_flu, differences = 2)
derivatives2_2  <- diff(smoother_deriv1 , differences = 1)
```

And again, we will need one less time-point:
```{r}
ojip_times_d2 <- rep(NA, length(ojip_times_d1)-1)
for(i in 1:(length(ojip_times_d1)-1)){
  ojip_times_d2[i] <- ojip_times_d1[i] + (ojip_times_d1[i+1] - ojip_times_d1[i])/2
}
```

Lets plot both variants
```{r}
par(mfrow=c(1,2))
par(mar=rep(4,4))

plot(times_new, resampled_flu, log ="x", col = "gray", ylab = "Fluorescennce [A.U.]", xlab = "Time [us]")
par(new=T)
plot(ojip_times_d2, derivatives2_1, log ="x", ylab= "", xlab ="",axes= F,
     ylim = c(quantile(derivatives2_1,0.02),quantile(derivatives2_1,0.98)))
axis(4)
mtext("2nd order differences",4,3)
par(new=F)

plot(times_new, resampled_flu, log ="x", col = "gray", ylab = "Fluorescennce [A.U.]", xlab = "Time [us]")
par(new=T)
plot(ojip_times_d2, derivatives2_2, log ="x", ylab= "", xlab ="",axes= F,
     ylim = c(quantile(derivatives2_1,0.02),quantile(derivatives2_1,0.98)))
axis(4)
mtext("2nd order differences",4,3)
par(new=F)
```

It seems that the second order differences calculated from smoothed first order differences are more consistent and extremes are accessible better.
We will again smooth them:

```{r}
spl_D2_1            <- smooth.spline(derivatives2_1~ojip_times_d2,  nknots = 40)
points_D2_1_smooth  <- predict(spl_D2_1, ojip_times_d2)
smoother_deriv2_1   <- points_D2_1_smooth$y

spl_D2_2            <- smooth.spline(derivatives2_2~ojip_times_d2,  nknots = 40)
points_D2_2_smooth  <- predict(spl_D2_2, ojip_times_d2)
smoother_deriv2_2   <- points_D2_2_smooth$y
```

```{r}
par(mfrow=c(1,2))
par(mar=rep(4,4))
plot(times_new, resampled_flu, log ="x", col = "gray", ylab = "Fluorescennce [A.U.]", xlab = "Time [us]")
par(new=T)
plot(ojip_times_d2, derivatives2_1, log ="x", ylab = "", xlab = "", axes= F,
     ylim = c(quantile(derivatives2_1,0.02),quantile(derivatives2_1,0.98)))
axis(4)
mtext("2nd order differences",4,3)
points(ojip_times_d2, smoother_deriv2_1, type="l", col = "green", lwd =2)
par(new=F)

plot(times_new, resampled_flu, log ="x", col = "gray", ylab = "Fluorescennce [A.U.]", xlab = "Time [us]")
par(new=T)
plot(ojip_times_d2, derivatives2_2, log ="x", ylab = "", xlab = "",axes= F,
     ylim = c(quantile(derivatives2_1,0.02),quantile(derivatives2_1,0.98)))
axis(4)
mtext("2nd order differences",4,3)
points(ojip_times_d2, smoother_deriv2_2, type="l", col = "green", lwd =2)
par(new=F)
```

Now, lets found local maxima and minima of first and second order differences in chosen respective ranges:
```{r}
positions <- rep(NA, 11)

positions[1]  <- times_new[1:400][which.max(smoother_deriv2_2[1:400])]        # D2 max 
positions[2]  <- times_new[200:450][which.max(smoother_deriv1[200:450])]    # D1 max oj-rise mid
positions[3]  <- times_new[320:550][which.min(smoother_deriv2_2[320:550])]    # D2 min J-point
positions[4]  <- times_new[400:600][which.min(smoother_deriv1[400:600])]    # D1 min plato j
positions[5]  <- times_new[500:700][which.max(smoother_deriv2_2[500:700])]    # D2 max
positions[6]  <- times_new[500:700][which.max(smoother_deriv1[500:700])]    # D1 max ji-rise mid
positions[7]  <- times_new[600:800][which.min(smoother_deriv2_2[600:800])]    # D2 min I-point
positions[8]  <- times_new[650:850][which.min(smoother_deriv1[650:850])]    # D1 min plato i
positions[9]  <- times_new[750:900][which.max(smoother_deriv2_2[750:900])]    # D2 max
positions[10] <- times_new[770:1000][which.max(smoother_deriv1[770:1000])]  # D1 max ip-rise mid
positions[11] <- times_new[820:1020][which.min(smoother_deriv2_2[820:1020])]  # D2 min
```

```{r}
# layout = t(c(1,2,2))
par(mfrow=c(2,1))
par(mar=c(0,4,0,0))
plot(NULL, log ="x",axes=F, xlab="", ylab="", ylim = c(0,1), xlim=c(min(times_new),max(times_new)))
abline(v=positions,lwd=2, col = c(rgb(0,0.3,0.9,1),rgb(0.7,0.3,0,1)))
rect(10,0.16,1e6,1.1,col="white", border=NA)
text(x=positions[2],y=0.2, "O-J rise")
lines(x=c(positions[1],positions[3]),y=c(0.16,0.16),lwd=2)
text(x=positions[10]*1.4,y=0.2,"I-P rise")
lines(x=c(positions[9],positions[11]),y=c(0.16,0.16),lwd=2)
text(x=positions[6]*0.75,y=0.2, "J-I rise")
lines(x=c(positions[5],positions[7]),y=c(0.16,0.16),lwd=2)
abline(v=positions[c(3,4,5,7,8,9)],lwd=2, col = c(rgb(0,0.3,0.9,1),rgb(0.7,0.3,0,1))[c(1,2,1,1,2,1)])
rect(10,0.46,1e6,1.1,col="white", border=NA)
text(x=positions[4]*1.2,y=0.5, "J plateau")
lines(x=c(positions[3],positions[5]),y=c(0.46,0.46),lwd=2)
text(x=positions[8],y=0.5, "I plateau")
lines(x=c(positions[7],positions[9]),y=c(0.46,0.46),lwd=2)
abline(v=positions[c(3,7)],lwd=2, col = c(rgb(0,0.3,0.9,1),rgb(0.7,0.3,0,1))[c(1,1)])
rect(10,0.8,1e6,1.1,col="white", border=NA)
points(x=positions[3],y=0.8,cex=3,pch=21,bg="green")
text(x=positions[3],y=0.8,"J")
points(x=positions[7],y=0.8,cex=3,pch=21,bg="green")
text(x=positions[7],y=0.8,"I")
# points(x=positions[11],y=0.8,cex=3,pch=21,bg="green")
# text(x=positions[11],y=0.8,"P")
par(mar=c(4,4,0,0))
plot(times_new, resampled_flu, log ="x",  ylab = "Fluorescennce [A.U.]", xlab = "Time [us]",
     type="l",lwd=4)
par(new=T)
plot(ojip_times_d1, smoother_deriv1, log ="x",axes=F, ylab="",xlab="", type="l", lwd=2, col = rgb(0.7,0.3,0,1))
par(new=T)
plot(ojip_times_d2, smoother_deriv2_2, log ="x",axes=F, ylab="",xlab="", type="l", lwd=2, col =rgb(0,0.3,0.9,1))
abline(v=positions,lwd=2, col = c(rgb(0,0.3,0.9,1),rgb(0.7,0.3,0,1)))
```

You may see that the minima of second order derivative gives us ends of O-J, J-I and I-P rises and second order derivative maxima gives us their respective starts.
Minima of the first derivative gives us mid-rise points and minima the mid-plateau points.

Since we have seen it working for single OJIP curve, lets apply it on every individual from our dataset:

```{r}
# First, the derivatives:
predicted_flu     <- matrix(NA,nrow(FLU),length(times_new))
derivatives1      <- matrix(NA,nrow(FLU),length(ojip_times_d1))
derivatives2_1    <- matrix(NA,nrow(FLU),length(ojip_times_d2))
derivatives2_2    <- matrix(NA,nrow(FLU),length(ojip_times_d2))
smoother_deriv1   <- matrix(NA,nrow(FLU),length(ojip_times_d1))
smoother_deriv2_1 <- matrix(NA,nrow(FLU),length(ojip_times_d2))
smoother_deriv2_2 <- matrix(NA,nrow(FLU),length(ojip_times_d2))

for(i in 1:nrow(FLU)){
  try({
    spl               <- smooth.spline(FLU[i,]~ojip_times)
    points_ojip       <- predict(spl, times_new)
    predicted_flu[i,] <- points_ojip$y
    derivatives1[i,]  <- diff(predicted_flu[i,], differences = 1)
    
    spl                 <- smooth.spline(derivatives1[i,]~ojip_times_d1,  nknots = 25)
    points_ojip         <- predict(spl, ojip_times_d1)
    smoother_deriv1[i,] <- points_ojip$y
    
    derivatives2_1[i,]  <- diff(predicted_flu[i,], differences = 2)
    derivatives2_2[i,]  <- diff(smoother_deriv1[i,] , differences = 1)
    
    spl                 <- smooth.spline(derivatives2_1[i,]~ojip_times_d2,  nknots = 25)
    points_ojip         <- predict(spl, ojip_times_d2)
    smoother_deriv2_1[i,] <- points_ojip$y
    
    spl                 <- smooth.spline(derivatives2_1[i,]~ojip_times_d2,  nknots = 25)
    points_ojip         <- predict(spl, ojip_times_d2)
    smoother_deriv2_2[i,] <- points_ojip$y
    
  })
}

```

```{r}
positions <- matrix(NA, nrow = nrow(FLU), ncol = 11)

for(i in 1:nrow(FLU)){
  try({
    positions[i,1]  <- times_new[1:400][which.max(smoother_deriv2_2[i,1:400])]        # D2 max 
    positions[i,2]  <- times_new[200:450][which.max(smoother_deriv1[i,200:450])]      # D1 max oj-rise mid
    positions[i,3]  <- times_new[320:550][which.min(smoother_deriv2_2[i,320:550])]    # D2 min J-point
    positions[i,4]  <- times_new[400:600][which.min(smoother_deriv1[i,400:600])]      # D1 min plateau j
    positions[i,5]  <- times_new[500:700][which.max(smoother_deriv2_2[i,500:700])]    # D2 max
    positions[i,6]  <- times_new[500:700][which.max(smoother_deriv1[i,500:700])]      # D1 max ji-rise mid
    positions[i,7]  <- times_new[600:750][which.min(smoother_deriv2_2[i,600:750])]    # D2 min I-point
    positions[i,8]  <- times_new[650:850][which.min(smoother_deriv1[i,650:850])]      # D1 min plateau i
    positions[i,9]  <- times_new[750:900][which.max(smoother_deriv2_2[i,750:900])]    # D2 max
    positions[i,10] <- times_new[770:1000][which.max(smoother_deriv1[i,770:1000])]    # D1 max ip-rise mid
    positions[i,11] <- times_new[800:1020][which.min(smoother_deriv2_2[i,800:1020])]  # D2 min
    
  })
} 
```

Does everything went good? Probably not! With all the arbitrary restrictions, unsupervised smoothing and possible problems in the data.
It is best to visually check all estimated extreme points and possibly correct them manually (or omit them entirely)

In the following section, you may review our crown dataset or upload your own data.
You may visit following application also at [http://3.70.185.46:3839/ojip/](http://3.70.185.46:3839/ojip/).

(If the link and app does not work, you may use version which is included as supplementary material of Derivative-based time-adjusted analysis of diurnal and within-tree variation in the OJIP fluorescence transient of silver birch article.)

```{r, echo = FALSE, fig.height = 12, out.width = "100%"}
library(knitr)
include_app("http://3.70.185.46:3839/ojip/", height = "1400px")
```
